# Supplementary material for: Efficacy of Non-Invasive Brain Stimulation in Improving Working Memory in Children and Adolescents with Attention-Deficit/Hyperactivity Disorder: A Systematic Review
Source: Brain Sci. 2026 Apr 29;16(5):480. doi: 10.3390/brainsci16050480 (PMC13204134; doi:10.3390/brainsci16050480)
Supplement: Supplementary file 1 [file brainsci-16-00480-s001.zip]

Archive with 3 entries (3 files):
- PRISMA_2020_abstract_checklist.pdf
- PRISMA_2020_checklist.pdf
- Search Strategy.pdf
